# Supplementary material for: nipalsMCIA: flexible multi-block dimensionality reduction in R via nonlinear iterative partial least squares
Source: Bioinformatics. 2025 Jan 12;41(1):btaf015. doi: 10.1093/bioinformatics/btaf015 (PMC11783316; doi:10.1093/bioinformatics/btaf015)
Supplement: btaf015_Supplementary_Data [file btaf015_supplementary_data.zip]

Archive with 1 entries (1 files):
- 9b6fa_nipalsMCIA_Supplementary.pdf
